# Supplementary material for: Mass Cytometry as a Tool for Investigating Senescence in Multiple Model Systems
Source: Cells. 2023 Aug 11;12(16):2045. doi: 10.3390/cells12162045 (PMC10453346; doi:10.3390/cells12162045)
Supplement: Supplementary file 1 [file cells-12-02045-s001.zip]

Archive with 1 entries (1 files):
- cells-2430542-supplementary.pdf
